# Supplementary material for: Loss of Nup210 results in muscle repair delays and age-associated alterations in muscle integrity
Source: Life Sci Alliance. 2021 Dec 15;5(3):e202101216. doi: 10.26508/lsa.202101216 (PMC8711851; doi:10.26508/lsa.202101216)
Supplement: Supplementary file 2 [file LSA-2021-01216_TableS2.xls]

## Sheet: Transcription_regulator
Upstream Regulator	p-value of overlap	Target Genes
STAT6	2.03e-11	ANXA1,Ccl6,CISH,COL1A1,FCGR2A,GADD45G,Gm12854/S100a11,HLA-DMB,IFNAR2,IGF1,IL33,ITGB7,LACC1,NEDD9,NFATC2,S100A10,SAMSN1,SOCS2,THY1,TP53I11,ZFP36
MEF2C	4.52e-08	ABRA,ATF3,Ccl6,Ccl9,CCR2,COL1A1,KCNA5,NFATC2,S100A4,ZFP36
EGR1	1.51e-07	ATF3,Ccl6,Ccl9,CCR2,CDC20,COL1A1,ITGAM,LYZ,MYC,THBS1,TLR4
TP73	1.58e-06	ATF3,Ccl6,Ccl9,CDC20,COL1A1,DDIT4,HSPA1A/HSPA1B,LYZ,MYC,THBS1,THY1,TNFRSF12A,TP53I11,Wfdc17
SOX4	2.32e-06	AIF1L,Ccl9,Gm12854/S100a11,HLA-DQB1,IGF1,IGKC,LYZ,PYGL,TNFRSF19,TUBA1A
JUN	3.43e-06	ANXA1,ANXA2,ATF3,CDC20,COL1A1,CXCL16,DIO2,IGF1,ITGAM,MYC,NCF2,S100A10,SERP1,THBS1,ZFP36
TP53	7e-06	ANXA1,ANXA2,ANXA3,ARPC1B,ATF3,CDC20,COL1A1,DDIT4,GADD45G,GDPD5,HMMR,HSP90AA1,HSPA1A/HSPA1B,IGF1,ITGB7,LYZ,MKI67,MYC,MYH10,PIK3CG,PRELID1,S100A4,SERPINH1,SOCS2,TACC2,TAGLN2,THBS1,THY1,TP53I11,UGDH,VCAN,ZFP36
GLI1	7.53e-06	ANXA1,ATF3,COL1A1,DIO2,GMFG,GREM2,IGF1,IL33,MKI67,RAB8B,S100A4,SERTAD4,SOCS2,TNFRSF12A,ZFP36
CEBPB	8.33e-06	CDC20,COL1A1,CXCL16,HMMR,HSP90AA1,IGF1,IGKC,ITGAL,MKI67,MYC,NFATC2,RCAN1,SERP1,TLR4,TNFRSF19,VCAN
MYC	8.98e-06	Ccl6,CDC20,COL1A1,DBN1,DDIT4,FMOD,GADD45G,HSP90AA1,Hspa1b,ITGAL,ITGAM,LYZ,MKI67,MYC,RCAN1,S100A10,SERPINH1,SLC25A5,TAGLN2,THBS1,THY1,TNFRSF12A,TNFRSF19,ZFP36
TCF3	9.83e-06	ATF3,CCR2,CDC20,COL1A1,EDEM1,HMMR,ITGB7,MANF,MKI67,MYC,NUF2,PDIA4,THY1
PPARGC1A	2e-05	COMP,DIO2,EBF2,EMILIN2,FAM20A,IGF1,MFAP5,MYC,PLIN5,SERPINH1,THY1,TNFRSF12A,VCAN
FOXO3	4.26e-05	ANXA1,ANXA3,CDC20,COMP,DDIT4,FMOD,IGF1,ITGAM,MKI67,MYC,SLC1A4
CEBPA	0.000114	ADCY7,ANXA1,Ccl9,COL1A1,IGF1,ITGAL,ITGAM,MYC,NFATC2,THBS1,TNFRSF19,VCAN
KLF4	0.000128	ADGRE1,COL1A1,HLA-DQB1,ITGAM,MYC,RCAN1,SERPINH1,THBS1,TNFRSF19,UGDH
FOXO1	0.000163	ACSL5,ANXA3,COL1A1,COMP,DDIT4,DIO2,FMOD,IGF1,ITGAM,MYC,SLC25A22,THBS1
TCF4	0.000238	CDC20,EDEM1,HMMR,MANF,MKI67,NEDD9,NUF2,PDIA4,PIK3CG,TENT5A
CREB1	0.000271	ATF3,DIO2,GADD45G,HLA-DQB1,MCTP1,MKI67,MYC,MYH10,SMPD3,SOCS2,TAGLN2,TENT5A,ZFP36
SMARCA4	0.000669	ACSL5,CA14,CCR2,COL1A1,EMP3,FCGR2A,GADD45G,GMFG,IGF1,MYC,SERPINH1,SOCS2,THY1
NFE2L2	0.00202	ACSL5,ATF3,COL1A1,GADD45G,HSP90AA1,NCF2,PDIA3,PDIA4,SLC1A4,UGDH
