# Supplementary material for: Loss of Nup210 results in muscle repair delays and age-associated alterations in muscle integrity
Source: Life Sci Alliance. 2021 Dec 15;5(3):e202101216. doi: 10.26508/lsa.202101216 (PMC8711851; doi:10.26508/lsa.202101216)
Supplement: Supplementary file 3 [file LSA-2021-01216_Supplementary_Data_1.txt]

Supplementary Method 1 - ImageJ Macro					
					
//setBatchMode(true);					
"run(""Close All"");"					
"run(""Clear Results"");"					
"roiManager(""reset"");"					
"print(""\\Clear"");"					
"path = File.openDialog(""Choose an image""); "					
open(path);					
"//open(""/home/touvierj/Bureau/noirez/pla_P_eau_1_bff3_c1.TIF"");"					
"//open(""/home/touvierj/Bureau/noirez/sol_R_eau_4_c1.TIF"");"					
"dir=getDirectory(""image"");"					
print(dir);					
"run(""16-bit"");"	" ""title=[Image Originale]"");"				
"rename(""Image1"");"	" ""distance=1 known=0 pixel=1 unit=pixel"");"				
"run(""Duplicate..."""	 height	 channels	 slices	 frames);	
"run(""Set Scale..."""					
getDimensions(width	" ""sigma=2"");"				
"selectWindow(""Image1"");"	" ""radius=30 mask=0.9999999"");"				
"run(""Gaussian Blur..."""					
"run(""Unsharp Mask..."""					
"setAutoThreshold(""Huang dark"");"					
"run(""Convert to Mask"");"	" ""radius=2"");"				
"run(""Invert"");"	" ""iterations=6 count=1 edm=Overwrite do=Open"");"				
"run(""Median..."""	" ""edm=32-bit"");"				
"run(""Options..."""					
"run(""Options..."""	 mean	 min	 max	 std	 histogram)
"run(""Distance Map"");"	max);				
getStatistics(area	" ""noise=15 output=[Segmented Particles] above light"");"				
setThreshold(1					
"run(""Find Maxima..."""					
"rename(""Segmented Image1"");"	" ""  area fit shape feret's display redirect=None decimal=2"");"				
"selectWindow(""Segmented Image1"");"	" ""size=60-12000 display clear exclude record add"");"				
"run(""Set Measurements..."""					
"run(""Analyze Particles..."""					
"selectWindow(""Image1"");"					
close();					
"selectWindow(""EDM of Image1"");"					
close();					
"selectWindow(""Image Originale"");"	 i);				
for(i=0 ; i<nResults; i++){	 i);				
"	roiManager(""select"""	 i);				
"	circ = getResult(""Circ."""					
"	solid = getResult(""Solidity"""	" ""stroke=green width=1 fill=green"");"				
"	if ( solid <= 0.8 ) {"					
"		run(""Add Selection..."""					
"	}"	" ""stroke=orange width=1 fill=orange"");"				
"	else if ( (solid > 0.8 && solid < 0.85) || circ < 0.48) {"	" ""stroke=red width=1 fill=red"");}}"				
"		run(""Add Selection..."""	" dir+""Results.csv"");"				
"	} else { run(""Add Selection..."""	" dir+""principalRoiSet.zip"");"				
"saveAs(""Measurements"""					
"roiManager(""Save"""					
"selectWindow(""Segmented Image1"");"					
close();					
open(path);					
